# Supplementary material for: Chemical Composition of Green Pea (Pisum sativum L.) Pods Extracts and Their Potential Exploitation as Ingredients in Nutraceutical Formulations
Source: Antioxidants (Basel). 2021 Dec 31;11(1):105. doi: 10.3390/antiox11010105 (PMC8772770; doi:10.3390/antiox11010105)
Supplement: Supplementary file 1 [file antioxidants-11-00105-s001.zip]

Archive with 1 entries (1 files):
- antioxidants-1513185-supplementary.pdf
